# Supplementary material for: Model-interpreted outcomes of artificial neural networks classifying immune biomarkers associated with severe infections in ICU
Source: Front Immunol. 2023 Mar 9;14:1137850. doi: 10.3389/fimmu.2023.1137850 (PMC10034398; doi:10.3389/fimmu.2023.1137850)
Supplement: Supplementary file 2 [file DataSheet_2.csv]

	Study.Number	wbc	neutro	lymp	microbiology	Comorb 1	Comorb 2	Comorb 3	Comorb 4	Other	Diagnosis	MOF	ICAM.1	Lipocalin.2.NGAL	Myeloperoxidase..MPO.	VCAM.1	PD.L1.B7.H1	G.CSF	IL.1b	VEGF.C	D.Dimer	E.Selectin	Ferritin	SP.D	IL.10	IL.17A	GM.CSF	IL.7	CXCL10	X.ANG.2.00	IL.1ra	IL.6.2nd.gen	CCL2	IL.12.p70	IL.2	IL.4	IL.15	Granzyme.B	IFNg.3rd.gen	TNF.a.2nd.gen	sIL.6R	sGP130
2	3	2.5	2	0.1	SARS-Cov2	Asthma	mitral regurg	peptic ulcer disease	atrial flutter	c2h5oh abuse	septic shock	1	1117464	467390	101715	2850066	184	34.5	0.296	681	0	56666	1194260	31565	14.4	23.8	4.32	11.3	524	5126	1707	167	335	1.76	0.324	1.16	5.99	10.8	5.4	24.2	240.5	224.447
3	5	18.2	19.2	0.6	staph epi BC	atrial fibrillation	Hypothyroid	diverticular disease	asthma		septic shock	0	1430083	0	562800	4092314	457	23	0.007	783	1966888	34309	970787	42433	22.3	6.66	1.61	4.23	421	10379	712	194	287	0.188	0.14	0	15.5	3.82	0.404	21.4	246.75	327.347
4	7	27.5	22.6	0.2	Not isolated	Hypertension	Depression	Hypothyroidism	Alcohol Excess		septic shock	0	6811116	947507	215481	3262208	156	90.3	0.041	384	0	106224	146616	87759	67.4	63	0.576	2.95	728	14363	2301	145	390	0.222	0.381	0	7.35	12.5	1.58	33.6	303.25	160.268
5	10	15.4	13.5	0.9	strep pesudo 2020-10-06 - sputum, staph epi - BC 2020-10-05	Von willebrand	Gastrectomy	Splenectomy			septic shock	0	541680	295777	58275	1217332	94.1	49.7	0.205	375	2409451	19736	368449	6908	11.1	9.76	0.63	2.35	394	4128	8716	55	276	0.54	0.197	0.122	8.45	61.3	2.52	17.1	243.75	125.526
6	12	37.2	7	24.1	wound sawb - staph au and coagulase neg staph	Benign essential tremor	Lymphodema, Right Lower Limb				septic shock	0	2000973	3580132	81608	7401070	1910	14.1	1.01	341	49435394	60635	946725	13321	40	16.3	0.487	2.76	885	8482	2577	28.4	422	0.061	0.344	0.104	6.98	12.7	0.961	67	240.25	289.1
7	13	16.6	14.2	1.5	Not isolated	IHD	Catotid Stenosis	CVA	Peripherial Vascular Disease		sepsis	0	603882	284264	64333	1487414	252	289	0.427	415	17398546	63776	61392	65279	17.3	49.5	4.22	1.78	118	7494	1540	104	222	0	0	0.212	8.51	43.9	0.618	14.1	125.75	185.713
8	14	9.4	8.1	0.7	Bc - e faecium	Raised BMI	Alcohol Excess	T2DM			sepsis+covid	0	563765	69608	19745	1205500	135	108	0.226	738	1250722	21617	529770	77266	10.5	8.23	6.07	1.93	1116	3348	959	82.4	589	2.18	0.228	0.117	6.86	18.3	6.86	16.2	217.25	43.916
9	15	6.7	5.7	0.5	Not isolated	alcoholic liver disease	acute kidney injury	peripheral vascular disease			septic shock	1	1493731	938338	219900	6907853	377	60.5	0.033	694	0	60635	10019043	92626	11.8	8.38	0	0.918	297	24478	564	211	1008	0.237	0.017	0	18.2	44.8	0.7	19.2	219.75	164.072
10	16	12.9	10.9	0.9	Not isolated	HTN	dyspilidaemia	high bmi	cholecystectomy, hysterectomy		septic shock	0	709538	248937	95734	1281365	88.3	42.2	0.134	543	6411767	60635	493382	22740	8.69	28	1.49	0.705	88.9	3032	1200	28.8	245	0.088	0	0	7.63	9.47	1.6	9.77	118.75	161.12
11	18	16.3	10.9	0.3	ET aspir - 2021-01-03 - enterobacter cloacae, BC - staph epi - 2020-12-25	CKD	HTn	parkinson	bipolar affective diorder		septic shock	0	544248	855543	73083	1447533	333	70.5	0.841	491	0	60635	502877	17252	13.7	28.4	3.11	3.55	452	5699	13074	42.9	703	0.997	1.35	0	5.14	7.82	1.18	35	518	162.065
12	19	9	8.5	0.2	high BDG, et aspi - citro bacter	T2DM	IHD	HTn	OSA	CKD, gout	sepsis+covid	1	696661	694162	36808	1775936	460	30.7	0.187	342	7157752	26289	1263712	25822	23.4	12.1	0.894	6.56	241	4651	1029	30.4	154	0.128	0.188	0	8.26	7.02	0.749	15.4	324.25	97.701
13	20	14.1	10.8	1.4	et aspir 0 19/01/2021 - psedo aeru, BAL and sputm- 11/01/2021, 12/01/2021 - pseudo aeru	nil					sepsis	0	1013236	204044	64685	933110	360	20.5	0.775	696	0	34044	5566368	17655	7.49	8.02	2.16	3.37	212	6304	1118	30.1	268	0.303	1.36	0.448	2.61	12.9	2.68	12.8	269.5	125.199
14	21	8.4	20.9	1.1	sputum - pseudo aeru - 13/03/21, 23/02, 16/02, urine 13/03 - e faecium	Idio pul fibrosis					sepsis	1	1308466	204241	74997	2817810	204	17	0.489	512	2421417	60204	1035870	76000	17.6	15.8	0.495	7.03	455	8685	1273	31.2	252	0	0.177	0	4.01	11.3	0.924	11.7	173.75	218.095
15	22	18.2	15	0.7	ET Aspi - staph au 19/05/2021, 08/05,	hyperparathyroidism	t2dm	prostate cancer			septic shock	1	822438	916575	226430	2187851	313	120	1.16	861	0	60635	0	17561	147	14.5	6.36	1.5	114	8528	66680	186	694	0.492	16.2	1.01	9.29	27.2	1.03	29.6	252	138.853
16	23	11.8	10	0.9	SARS-Cov2	high BMI	HTn	etoh	covid		septic shock	0	1131534	593103	201539	1556697	334	125	0.195	234	0	60635	4691702	1883	22.3	10.1	3.96	3.03	928	2620	1736	18.5	349	6.65	2.22	0	6.29	13.1	50.9	45.5	429.75	135.382
17	24	11.6	10.2	0.7	SARS-Cov2	HTn	GORD				sepsis+covid	0	479068	73465	34821	1198398	108	18.2	0.479	737	18264140	33691	107154	8439	148	16.3	1.67	13.7	717	3679	5070	22.5	327	1.45	0.302	0.206	4.51	22.8	0	0.02	257	134.293
18	25	10.5	9.2	0.6	NIL	asthma					sepsis+covid	0	887826	204674	346903	1501496	148	22.2	0.485	542	0	27611	1193651	102170	14.1	13.5	2.3	6.52	984	4188	3093	141	705	0	0.29	0	5.03	14.3	1.19	21.8	660.25	85.255
19	26	14.1	14.1	2.6	Not isolated	ALD	schizophrenia				septic shock	1	2623256	1012004	575911	18177749	206	37.7	3.43	928	5237401	60635	141986	901	9.07	53.2	3.25	0	456	15771	17259	228	297	0	0.182	0	15.8	31.8	3.39	22.8	202.25	378.357
20	27	36.2	10.9	0.6	aspergillus, SARS-Cov2	TAAA	HTn	hiatus hernia	GORD	barretts, bilateral inguinal hernia	sepsis	0	785505	78951	77627	1701482	103	8.34	0.322	302	0	14434	328913	9336	8.9	17.1	1.68	5.27	70.2	2464	979	55.3	129	0.157	0	0	4.16	3.46	0.726	7.77	333	178.341
21	29	11.8	8.6	2.2	kleb pneumoniae (resp&BC), staph epi, citrobacter koseri	HTn	COPD	sleep apnoea	absence seizure		sepsis	0	1865771	523854	161526	3181853	139	80.7	0.183	913	0	68895	635265	7038	12.3	15.4	0.062	5.74	315	2759	2830	30	244	0.334	0.599	0	2.98	30.7	1.96	18.4	259.75	106.476
22	31	13	12.1	1	enterococcus faecium, aspergillus	PE	Afib	Prostate Ca	COPD	MI	sepsis	1	1486906	357692	420407	2436910	290	14	0.281	319	8977490	24029	1131323	55003	18	12.6	2.43	2.74	233	1465	767	44.6	269	2.02	0.055	0	11.2	13.6	0.703	12.5	264	136.49
23	32	9	6.9	1.1	SARS-Cov2	IHD	MGUS	asthma/emphysema	spinal fusion		septic shock	1	1244095	872624	45546	6127248	411	63.1	1.66	561	727323	60635	2859033	15131	14.3	11.5	1.28	2.29	97.4	7964	446	131	397	1.26	0.435	0	9.08	8.38	0.819	17.5	264	359.661
24	33	10	6.6	1.6	SARS-CoV2	hyperactive delirium	R temporo-parietal infarct	delirium			sepsis	0	680562	121609	49652	824645	87.1	11.2	0.26	811	0	27635	3371730	6023	5.57	7.71	0.717	1.93	197	4652	465	15.9	216	1.27	0.565	0	3.09	13.9	1.83	16.4	240.25	191.457
25	34	6.6	4	1.1	CMV, beta-D-glucan positive, E. Faecium,	afib	RHF		HTn		sepsis	0	1085105	135160	67059	2092893	418	42.6	0.182	2883	6028083	36905	409798	4352	23.2	5	0.591	18.5	401	3805	529	49.3	449	1.38	0.562	0	2.99	45.9	0.958	18.6	236.25	281.628
26	35	26.3	21.5	1.3	Not isolated	bullous emphysema					sepsis	0	396493	140501	24468	902077	108	19.3	0.158	1141	5863008	58885	1551450	3236	5.46	9.66	0.555	2.17	112	2783	361	23.1	218	1.11	0.324	0.107	2.82	11.4	0.985	7.51	131.25	175.642
27	36	25.1	20.6	1.8	Serratia Marescens(blood/sputum), K. pneumo	BMI	Afib				sepsis+covid	1	500546	173234	177782	2962448	165	28.4	0.022	737	2287535	8310	915363	40691	15.6	17.3	8.16	5.71	1332	1353	963	17	295	0.588	1.49	0.174	6.67	24	1.1	10.5	389.75	179.422
28	37	21.4	22.6	0.5	Enterococcus faecalis	etoh					septic shock	1	1593964	2014409	1412660	3699669	472	10130	1.13	426	0	60635	1375141	39480	302	22.9	6.58	2.89	296	15440	10211	11884	7489	0.427	0.511	0.13	13	92.2	1.07	35.6	82	206.941
29	39	11	9.1	0.9	Aspergillus fumigatus	Afib	sleep apnoea	nasal sinus surgery	anal abcess surgery		sepsis	0	464642	266284	56591	1468547	121	29.5	0.301	483	0	39353	462691	7509	7.22	8.59	0	2.34	247	4557	5046	32.2	414	0.632	0.563	0.052	5.35	8.36	0.334	14.3	259.75	152.395
30	40	8.2	9	0.5	Staphylococcus pettenkoferi	nil					sepsis	1	490829	133656	47388	857114	61.6	19.8	0.149	979	4608017	18946	779875	3358	5.26	2.39	3.37	4.51	84.6	2607	548	25.7	136	2.14	0.612	0.028	3.29	14.7	0.896	9.35	203.25	147.133
31	42	25.1	23.4	0.7	Sars-COV2	reactal cancer	HTn	hypercholesterolaemia			septic shock	0	1088345	1281290	160776	2503669	254	366	4.49	551	0	60635	1903143	6876	13.2	9.66	11	10	131	1577	2863	51.6	274	0.621	1.06	0.082	37.2	21	2.85	24.4	238	218.249
32	43	16.7	16	0.3	no	cervical SCC	NSCLC	short bowel syndrome			septic shock	0	1450914	360495	69925	1425209	147	21.7	0.271	283	11195070	60635	1245421	16661	12.5	17.9	1.57	6.59	138	3849	705	67.1	338	0.155	0.242	0	2.94	8.57	1.27	15.6	162.75	207.95
33	44	39.6	37.6	1.2	Staphylococcus epidermidis, Candida parapsilosis, SARS-Cov2	previous emergency C section	IVF				septic shock	0	1016378	189443	31927	1815870	149	20.2	0.079	5808	1012678	60635	126150	5017	6.65	3.23	0.69	14.4	134	1391	206	5.31	478	0.711	0.454	0.099	2.66	20.2	0.845	11.1	161.75	162.682
34	45	8.8	6.7	1.2	escherichia coli (drain fluid)	vasculopath	barretts esophagus	CKD	vertebral disc protrusion	tonic clonic seizure	sepsis	0	946532	698788	813219	2012488	193	1085	2.1	1972	0	38998	5539197	3089	22.1	101	8.91	10.9	561	10289	9208	226	484	1.12	0.359	0.106	18.5	19.7	1.23	15.3	261.75	115.205
35	46	10.6	9.4	2.6	citrobacter braaki, pseudomonas aeruginosa(CSU), VRE + rectal swab	peripheral vasc disease	chronic ulcers	A fib	IHD	stroke/ CKD/ haemolytic anaemia, debridement of nec-fasciatis	sepsis	0	691671	410010	115061	1821700	168	7.9	0.311	1391	1988759	74568	1264360	34996	9.44	15.1	1.15	6.53	245	4501	1108	37.7	728	1.48	1.02	0.407	4.4	29.8	1.1	24.6	235.5	249.516
36	48	18	13.8	1.5	klebsiella pneumoniae(CSU)	alcoholic liver cirrhoisis	alcohol-related pancreatitis	anxiety/ depression	PID with previous ileocaecectomy and harmanns procedure		sepsis	1	5973919	965163	438488	11114375	380	38.6	0.423	613	18919030	49591	1592376	98901	11.5	31.7	7.54	1.8	416	7967	918	365	724	2.11	0.57	0.105	11.8	63.6	0.2	23.4	270	356.065
37	49	19.4	17.1	1.1	NIL	TCC	NSCLCA	pAF	HTn	CKD	septic shock	1	966163	748524	3305894	2433357	267	154	0.94	1768	5154355	60635	385596	14120	27	4.24	10.4	16.2	202	10550	1522	110	3700	0.718	0	0	10.8	1.98	0.174	29	239	182.575
38	51	32.2	29.6	1.5	SAR-CoV2	Htn	hyperchol	high BMI	OA	hysterectomy, bowel resection	septic shock	0	1196551	239630	146946	2062811	106	17	0.084	1437	1438516	60635	216696	9418	11	13.5	0.69	6.33	343	2235	961	4.26	380	1.21	0.179	0.179	5.34	42.7	2.11	11.2	243.5	198.364
39	52	9.9	8.2	1.2	streptococcus constellatus, escherichia coli, anaerobes(peritoneal drain fluid), pseudomonas aeruginosa(sputum)	HTn	etoh				sepsis+covid	1	490074	101857	37779	883864	174	78.6	0.672	847	0	14774	619089	6246	21.7	8.62	3.01	5.31	1016	4406	6113	102	676	1.71	1.51	0.216	8.42	39.5	21.5	40	221.75	86.528
40	53	10.4	8.8	0.8	group C strep(pleural fluid), propionibacterium/actinomyces israelii(mandibular abscess), candida albicans(pleural drain fluid), escherichia coli(neck swab), E. coli(CSU&drain fluid), bordetella hinzii(trachael aspirate)	psoriatic arthritis	depression	bilateral ovarian cyst - removed			sepsis+covid	0	2487936	281946	543097	3129336	121	26.1	0.517	754	0	29517	224102	27466	13.4	18.6	2.47	4.44	367	4147	1702	34.7	209	0.715	0.552	0.302	4.07	14.9	7.87	18.5	252.5	115.988
41	54	16	15	0.4	SARS-Cov2, aspergillus fumigatus(BAL), acinetobacter baumanii(sputum), staphylococcus epidermidis(CVC BC)	parkinson disease	HTn	hyperlipadaemia	prev. L4/5 dicectomy		sepsis+covid	1	1410779	2471013	1220939	2473039	370	32.1	0.239	589	0	48458	1508167	0	28	10.5	6.51	7.48	916	5654	1932	73.4	706	0.593	1.03	0.05	17.9	23.7	3.47	31.6	284.25	74.363
42	57	5.3	3.8	1	staph epi(BC), haemophilus influenzae(tracheal aspirate)	nil					sepsis	0	881033	143986	39487	1309808	87.3	2.72	0.174	2230	6152960	42227	724633	12769	7.06	15	0	10.6	244	2709	5880	5.41	341	1.59	0.37	0.064	4.03	13.9	4.81	16.9	351.75	174.097
43	58	86.4	84.4	0.3	yeast(endotracheal aspirate), staph epi(BC), p. aeruginosa(sputum), staph epi&staph warneri(BC)	recurrence base of tongue SCC	T2DM	Afib			septic shock	1	425555	1200589	3761742	1740170	344	195	0	1349	13722611	60635	0	409	13.8	3.07	0.783	8.23	428	11073	15127	176	274	0.274	0	0	42.5	5.41	0.153	19.5	236.5	66.423
44	59	18	16.1	0.6	serratia marescens(endotracheal aspirate)	smoker					septic shock	1	744247	0	1984372	1013131	542	108	8.13	299	0	60635	0	3124	13.4	15.1	2.95	4.67	304	6556	7106	193	358	1.04	2.06	0.802	13.4	14.4	1.74	23	338.5	146.14
45	60	7.5	5.3	1.1	SARS-CoV2, candida albicans(BC), high beta d-glucan, staph epi e. faecium staph hominis(int jug vein tip), e. faecium(drain fluid)	afib	high bmi	osa	right hemicollectomy		sepsis	0	430937	110075	27182	1156866	108	14.7	0.458	1932	4932121	33162	30585	3199	6.01	13.1	0.593	11	240	4104	1399	10.6	267	2.65	1.01	0	2.32	28.2	1.35	17.2	332	167.211
46	61	28	26.9	0.4	SAR-CoV2, yeast(resp culture), yeast(resp culture, CSU)	recurrent laryngeal cancer	COPD	bronchiectasis	IHD		septic shock	1	462754	141165	49020	1522435	127	40.3	0.026	163	42766242	60635	716323	15675	18.5	6.63	0.757	4.88	67.3	2665	442	81.8	186	0.212	0	0	6.1	1.31	0.222	7.78	171.75	171.025
47	62	64.1	34	0.2	vre(rectal swab), morganella morganii(CSU), high beta-d-glucan, candida tropicalis(BAL), yeast(BAL), candida tropicalis(drain fluid), staph capitis(pleural fluid)	nil					sepsis	1	1643955	0	201409	3382619	1500	57.4	3.74	625	0	187968	NA	9686	26.8	18.2	0.386	0	4014	9281	0	62.1	1327	0	1.2	0	10	525	65.9	60.5	204.75	255.576
48	63	21.9	20	0.7	no	laparotomy for ischemic bowel					septic shock	0	1025375	857370	123182	2331430	444	430	1.29	609	0	60635	938432	22792	20.1	10.5	2.13	3.02	361	8848	996	116	362	1331	0.04	0.791	6.07	30.5	2.1	29.9	323.75	260.019
49	64	15	0.6	0.2	Staph epi(Blood Culture, CVC), high beta d glucan(suggestive of invasive fungal disease)	fatty liver disease	epilepsy	peptic ulcer disease			septic shock	0	1308684	395915	115470	1879025	169	48.8	0.046	1100	0	60635	1034669	37289	29.6	21.6	1.79	2.43	503	6858	4646	489	1144	0.542	0.016	0.336	14.7	22.1	0.923	16.6	222.75	346.115
50	65	9.9	9.1	0.3	E. Coli, Candida dubliniensis(BAL)	left tonsil SCC					septic shock	1	2077214	950189	459176	5364280	308	108	0.421	441	0	60635	1605224	63397	18.9	23.6	3.03	4.19	1252	9935	3851	63.1	542	0.17	1.55	0	11.1	34.5	2.09	26.7	240.5	194.048
109	66	6.8	6.1	0.6	Not isolated	t2dm	hypertension				sepsis+covid	1	831655	391380	87201	2327977	626	50.8	0.749	759	0	75645	673228	64068	46.2	51.8	7.16	5.95	4831	5921	46843	1451	4570	0.733	2.31	0	11.2	223	15.5	49.6	161	144.673
51	67	8.3	6.8	0.6	NIL	MGUS	depression	alcohol excess	baretts	HTN, IHD, hyperlipid, recurrent falls	sepsis	1	800670	433294	136047	2045936	110	17.2	0.197	555	0	58212	2249231	5371	21	13.3	2.77	2.9	503	8873	1074	46.6	356	1.31	0.722	0.148	9.55	14.2	2.03	17.6	270.5	236.894
52	69	4.8	3.8	0.4	SAR-CoV2	DCM	afib	etoh	CKD	t2dm, HTn, gout, dyslipidaemia	sepsis+covid	0	783688	143688	23963	1392502	92.4	8.13	0	912	823655	25871	880483	18370	8.1	25.8	0.395	4.37	326	2495	510	40.4	272	0.763	41.8	0.39	3.53	8.69	1.23	11.7	262.75	67.343
53	70	12	10.4	0.5	SAR-CoV2 , Enterococcus Faecium(BC-CVC)	HTn	TRUS	psoriasis	Brain infarct	vestibular neuritis	sepsis	0	818903	347087	59019	2219080	159	77.9	1.36	258	0	18464	1709513	16437	13.1	7.55	3.07	8.6	157	4119	1510	504	362	1.3	0.462	0.039	7.12	16	0.655	12.8	185	155.402
54	71	54.5	33.2	21.4	staph hominis, staph epi(CVC BC), SARS-CoV2	cirrhosis	COPD	HTn	shingles T8	lumbar spinal fusion/ T2DM	septic shock	1	780526	1209530	448978	4173209	212	44.3	0.362	192	2286228	33753	647026	4486	14.5	3.21	3.43	0	1073	7658	11398	3639	297	0.316	1	0	9.47	3.48	0.425	18.5	628.25	106.058
55	72	12	8.5	1.8	E. Coli(sputum	COPD	Atrial fibrillation	HTn	mod AS	epilepsy/ chronic cellulitis	sepsis	0	637656	132665	36276	928950	93.1	38.2	0.151	1009	0	0	0	0	9.08	9.32	0.961	3.32	54.9	3964	870	74.5	511	0.612	0.292	0.098	4.41	11.1	0.594	7.73	174.75	122.346
56	73	20	18.1	1.3	SARS-CoV2(throat swab), yeast(tracheal aspirate)	RIGHT mca SACCULAR ANEURYSM	Hypothyroidism	COPD	prev sinus surgery		sepsis	0	1461171	403555	185218	2459562	245	56.1	0.279	647	0	0	0	0	13.1	16.2	2.3	3.41	119	9878	2007	170	839	1.14	0.38	0.035	7.94	36.5	0.503	19.4	314.25	273.174
57	74	8.2	8.7	0.7	SARS-CoV2	nash	COPD	t2dm	raise bmi		sepsis+covid	1	828463	249318	925204	2508387	480	22.7	0.626	198	0	50590	285067	22769	12.9	14.1	0.51	4.25	835	4335	10412	86.3	422	0.255	0	0.051	6.73	17.7	1.25	27.4	162.5	64.376
58	75	44.6	41.8	1.3	SARS-CoV2, enterobacter cloacae&yeast(sputum), high beta-d-glucan	angina	fall	raised BMI	HTn	hypothy/ bilat knee replacement	septic shock	0	867314	306033	62517	4642424	194	12.6	0.049	581	8286227	23948	1116890	28474	14.6	7.78	385	131	472	3223	2023	34.2	0	0	0	0	0	0	0.019	0	381.75	201.244
110	76	15.7	12.2	0.8	high BDG, et aspi - citro bacter	asthma	Afib	TIA	hypercholesterolemoa	ex-smoker	sepsis+covid	1	1009640	278857	127797	1722512	173	53.5	0.907	552	0	53764	7674810	72868	16.8	11.5	4.21	3.13	1185	12949	3496	473	1383	1.09	0.708	0	7.39	30.8	2.22	24.1	121.75	51.846
111	77	9.6	8.1	1.3	et aspir 0 19/01/2021 - psedo aeru, BAL and sputm- 11/01/2021, 12/01/2021 - pseudo aeru	alcohol dependence	hypertension	anxiety/depression			sepsis+covid	1	482150	152276	266562	2036421	155	24.2	0.252	1865	954583	32026	1135578	26699	10.6	17.4	16.3	26.4	1076	2961	516	16.8	248	0.959	0.894	0	22.4	21.6	4.23	12.3	124.75	103.125
112	78	10.9	9.9	0.4	sputum - pseudo aeru - 13/03/21, 23/02, 16/02, urine 13/03 - e faecium	NIDDM	HTN	dyslipidemia	obesity	OA	sepsis+covid	1	498034	142303	186012	1398928	105	20.2	0.49	222	1298543	27548	56846	64792	11.2	18	1.62	4.54	288	3367	411	40.6	190	0	0	0	6.37	6.75	0.659	8.77	101.25	53.82
1	79	10	7	1.6	SARS-CoV2, YEAST(CSU, BAL), e. faecium(BC), staph epi(line tip)	HTN	T2DM	COPD	MALT/Lymphoma	IHD/MI, AKI	sepsis	0	347221	142169	41199	965389	112	19.3	0.202	480	2997842	39680	3272534	8220	8.36	17.3	2.79	2.35	163	1968	573	74.4	291	0.708	0.856	0.016	9.84	4.03	0.493	12.5	245.5	320.261
59	80	15.3	13.8	0.5	NIL	IHD	CABG	PCI + stents	HTn	CKD/ deaf	sepsis+covid	1	1398752	418639	307964	2094983	306	20	0.709	679	21873232	35157	NA	37106	12.6	8.86	1.41	2.46	431	4722	2948	144	866	0.94	1.03	0.05	3.42	227	1.53	24	222.5	61.427
60	81	5.5	3.2	0.5	NIL	AF	PPM	HTn	IHD	PCIx4, asthma, lobectomy for TB	sepsis+covid	1	514564	143678	1081854	1388108	187	71.2	0.625	1575	672099	16890	694245	35384	52	4.04	4.3	8.08	2553	1164	374	9.3	593	1.39	0.554	0.406	9.42	156	1.16	16.8	208.75	82.336
61	82	17.1	16.1	0.8	YEAST(BAL)	T1DM	HTn				sepsis+covid	1	1419466	2459361	44321	2315518	308	34.7	1.36	359	3322363	31024	507429	10774	12.4	8.17	0.682	0.445	378	5596	6879	141	300	1.89	1.27	0.044	7.45	19.5	1.34	35.7	255.25	65.24
62	83		10	0.8	SARS-CoV2, Kleb Pneumoniae(endotracheal aspirate), Kleb Pneumo/Staph Aureus/Yeast(BAL)	breast WLE	bladdere ca	COPD	GORD	HTn/ anaemia/ removal of metal and exfix R ankle	sepsis+covid	0	1213135	275994	2748480	3315695	224	5.52	0.51	1901	2258	0	0	0	8.09	4.26	3.55	12.6	2027	2268	1639	8.37	739	0.509	0	0.246	8.83	27.6	0.599	14.8	359.25	162.129
63	84		3.5	0.7	non-enteric salmonella(blood culture-peripheral)	COPD	Hypothyroidism	etoh	hyperlipid		sepsis+covid	0	729133	128614	201634	2883932	270	9.77	0.369	725	1630847	46756	8862716	38333	11	9.97	5.47	9.48	2150	1973	484	4.33	245	0.309	0.818	0.504	14.1	28.6	1.65	13.4	258.75	141.072
64	85	5.7	4.3	0.9	SARS-CoV2, E. Coli(CSU), E. Coli/Yeast(endotracheal aspirate), yeast(tracheal aspirate)	HTn					sepsis+covid	0	458418	74327	104285	724817	242	22.8	0.22	344	1250237	16859	143904	27123	24.2	29.7	7.69	4.21	3320	1366	2266	28.9	582	1.94	0.861	0.135	5.56	49	3.15	23.4	343.25	67.766
65	86	13.1	7.2	1	E. Coli/E. Faecalis/Kluyvera intermedia(drain fluid), yeast(BAL)	obesity	asthma	hypothyroidism			sepsis+covid	0	526675	369889	127828	1030425	166	20.4	0.217	388	0	23613	106777	13638	12.5	10.5	1.23	2.06	1613	2408	994	6.52	451	0.538	0.67	0.346	5.26	26.7	2.09	15.1	167.25	97.514
66	87	11.2	16.4	3.1	NIL	iHD	latent TB	DVT/PE	Pneumonia	HTN, GORD	sepsis+covid	1	1411180	268739	1066338	3811425	207	11.6	0.201	522	8149012	0	0	0	72.7	1.03	3.08	1.39	4211	6032	586	16.1	663	0.263	0.207	0.051	8.08	32.4	0.653	16	202	197.247
67	88	10.3	8.7	0.9	staph epi(CVC BC), candida albicans/candida dubliniensis(abdo drain fluid)	Afib	htn	dyslipidemia			sepsis+covid	0	673226	188256	141544	1367612	194	20.6	0.121	44.2	1832427	31012	202983	50596	7.06	2.61	1.63	0.863	1647	1034	1115	165	173	0.428	0.228	0.025	3.31	22.9	0.838	12.9	284	144.154
68	91	10.3	8.3		Anaerobes/E. Coli/Pseudomonas aeruginosa/Strep anginosus(peritoneal fluid), staph aureus(sputum)	BMI					sepsis+covid	0	692052	148497	110598	1579232	111	2.64	0.028	1972	0	16460	1103221	35770	3.96	8.78	2.32	0.753	476	1033	637	3.96	166	0.124	0	0	3.06	8.71	0.476	7.37	163	130.503
69	92	14.3	12.3	1.1	NA	BMI	asthma	fibromyalgia	chronic fatigue	hypothyroid, DVT/PE, stroke, migraine	sepsis+covid	0	632798	167093	212796	1683659	211	22.9	1.62	1228	0	34785	1949530	10106	25.7	13.5	2.64	5.64	6314	735	1526	32.5	2191	0.612	1.15	0.311	4.2	26	3.24	62.5	181	106.543
70	93	8.5	7.5	1.4	NA	COPD	CCF LEVF 55%	HTN	BMI	hyperparathyroid	sepsis+covid	0	857504	178735	1218799	2735363	112	149	0.386	171	684921	28930	1119640	23309	7.85	14.5	0.169	2.68	158	2378	3911	62.1	262	0	0.34	0	4.67	12.9	0.93	17.7	197.5	82.699
71	94	5.5	3.9	0.7	NA	CCF, CABG/AVR Oct 2020	IHD, PCI 2015	COPD, interstitial lung disease	T2DM	cholesterol, ESBL, VRE	sepsis+covid	1	804100	213148	889233	3028478	183	33.3	0.56	845	1481705	66684	2062953	30938	33.5	29.5	4.38	2.19	4461	2179	994	24.8	518	0.571	0.419	0	5.79	23.9	0.812	17.5	568.5	148.071
72	95	7.7	7	0.3	NA	intellectual disability					sepsis+covid	1	740046	255578	500614	4193656	191	49.6	0.642	813	11523546	18538	407500	31752	64.1	4.63	4.82	2.88	4801	3744	4490	77.8	889	0.389	1.33	0.107	12.3	48.8	6.83	19.7	199	122.19
73	96	10.9	9.4	0.6	NA	hypertension	copd	gastritis			sepsis+covid	1	742807	77746	249758	1837326	213	139	0.4	964	0	22510	0	0	48.6	8.84	0.901	7.59	3527	3277	1371	116	545	0.432	0.526	0.203	6.69	68.1	6.39	12.6	202.5	148.658
74	97	19.9	17.8	1.1	NA	AFib on apixaban	CKD	Hypothyroid	PMR	HTN	septic shock	0	1186030	674584	188190	1816125	157	51.3	0.417	995	0	99094	370819	22438	6.98	11.9	3.03	3.24	704	5011	2753	68.5	494	1.16	0	0	6.8	11	2.35	18.5	404	113.73
75	98	13.3	9.2	0.3	NA	Obese	THR				sepsis+covid	0	981531	197308	645018	2715598	309	20	0.433	416	5112027	35696	489525	114158	46.7	1.26	2.67	5.95	8675	5593	2073	43.4	202	0.143	0.217	0.069	11	21.3	0.893	23.9	395	165.309
76	99	21.5	20	0.8	NA						septic shock	0	1592358	378318	106757	3376757	131	227	0.756	420	41912202	232653	118817	5418	18.9	23.7	1.51	1.66	200	3276	518	89.4	429	0.297	0.059	0	4.5	57.8	1.57	17.2	214.75	188.029
77	100	7.9	5.5	1.1	NA	NIDDM	HTN	BMI	OA		sepsis	1	1023921	923917	1078257	2440353	394	77.9	0.679	812	0	0	0	0	30.8	11.4	0.947	2.73	413	17218	1572	537	723	0.784	4.33	0	6.67	30.3	1.13	37.2	256.25	173.744
78	101	15.1	13.7	0.6	NA	NSCLC - lobectomy + chemotherapy 2012	PE X2	HTN	CCF	COPD, gout, alcohol	septic shock	1	1183959	1195453	122127	3873835	403	1929	0.471	327	0	24078	717534	11690	32.2	6.56	2.8	1.4	160	13192	38236	509	580	0.173	0.88	0.115	11.2	6.03	0.565	18.5	339.75	127.372
79	102	19.9	18.4	0.7	NA	Afib on aoixaban	COPD	PVD, 3 toes amputated, previous Fem-bypass	Cerebellar degeneration	Alcohol	sepsis	1	948419	404427	57426	2328822	220	135	0.599	344	0	0	0	0	49.1	19.9	3.6	6.03	1274	2538	11206	105	933	2.13	2.46	0.067	6.15	17.9	6.13	45.7	257.75	134.591
80	103	16.8	18.4	1	NA	HTN	Hypercholesterolemia	Afib			sepsis+covid	0	1081711	308295	99871	1533337	719	70.9	2.18	673	2401701	57747	3695602	11105	10.4	9.76	1.65	3.46	3703	5074	1382	15	312	0.547	0	0.067	5.3	15.3	1.93	13.1	189.5	128.356
81	104	16.7	15.5	0.4	NA	BMI	Alcohol	Smoking			septic shock	0	1419721	1546554	152320	8768512	422	27.8	0.36	397	0	32845	147066	9702	7.26	13.1	0.115	0.484	155	6771	592	76	182	0.479	0	0.365	6.81	18.4	0.461	20.4	343.75	234.923
82	106	14.6	13.7	0.4	NA	Chronic sternotomy wound infection	T2DM	CKD	AFib	AVR	sepsis+covid	1	933259	203850	372613	2093193	172	22.1	0.652	380	2667131	23989	3470056	100120	14.4	12.5	0.477	3.54	1345	2423	14464	217	1358	0.622	0.363	0.051	5.76	30.7	2.42	38.4	154	99.793
83	107	22.2	20.2	1.9	NA	COPD, smoker	CCF, HTN	C2H5OH excess	osteoarthritis	Obesity, anxiety, THRs	sepsis	1	467959	163511	87027	1013316	120	142	0.435	414	0	0	0	0	7.47	7.23	2.19	0.313	170	2507	1516	125	315	0.751	0.518	0.082	4.79	10.5	0.899	12.3	225.25	173.744
84	109	19.9	17.9	0.8	NA	spina bifida/kyphoscoliosis	cellulitis/osteomyelitis	VP shunt	horseshoe kidney	low bmi	sepsis	0	764826	154873	332234	1030973	0	0	0	0	0	0	0	0	14.9	96.5	0.941	6.42	119	1915	2279	35.8	236	0.66	0.122	0.093	8.97	9.88	0.231	6.49	319.5	99.678
85	110	15	13.8	0.6	NA	HTN, hyperlipidemia	CVA	Gout	BPPV		sepsis+covid	0	1074749	1192735	190545	3255878	141	791	1.79	437	10113939	95703	748363	8752	29.7	10.4	1.82	6.68	610	7594	5402	417	546	1.7	0.246	0.074	8.95	58	1.64	20.5	148.25	79.544
86	111	46.3	40.5	1.5	NA	homeless	psychiatric/psychotic disorder				sepsis+covid	1	1139529	195363	180983	1396195	87.2	102	2.82	236	18036746	25326	3463838	14077	28.4	12.1	1.25	2.22	1460	3765	3299	188	1.63	0	0	0	0	0	0	0	111	53.856
87	112	12.6	10.6	2.6	NA	metastatic ureteric SCC	ileopsoas mass and colo-ureteric fistula complicated by intra-abdominal sepsis	lung mets	HTN, hyperlipidemia		septic shock	1	1444125	801751	369450	5565237	276	187	0.816	215	0	65773	1104846	67023	15.7	13.9	0.742	3.82	587	4952	1388	296	701	0	0.377	0.057	4.41	32.8	3.67	25	352	210.941
88	113	3.5	2.4	0.8	NA	NSCLC	prostate abscess vs malignancy, under investigation	HTN/hyperlipidemia	AFib	AAA	sepsis+covid	0	1108602	94941	78342	1549503	236	23.1	0.06	2148	1870598	33604	473563	43208	8.68	13.5	0.196	9.53	416	1394	878	8.35	201	0.196	0	0.325	4.91	18.2	0.653	8.61	172	170.779
89	114	20.1	15.5	2.7	NA						sepsis+covid	0	645687	131280	52655	1424724	79.2	21.4	0.169	431	12532771	24486	0	11420	10.8	10	2.33	3.5	845	6966	1611	178	502	1.43	0.324	0.111	7.24	14.5	2.45	15.1	211.25	102.581
90	115	58.3	4.1	7.7	NA	T2DM	fibromyalgia				septic shock	1	1722209	0	1671414	6933793	516	273	0.384	581	16297440	59017	373223	11652	36.2	59.7	3.97	8.15	358	11976	9386	1115	697	1.98	1.69	0	0	0	0.031	0	218.5	167.241
91	116	14.7	12.7	1.5	NA	COPD	BMI				sepsis+covid	0	848715	159721	59299	1188337	168	44.2	0.746	639	7903884	37900	409831	58645	11.9	8.6	0.031	1.85	474	7000	5260	77.1	583	1.24	0.908	0.062	3.98	11.6	1.43	14.8	181.5	74.364
92	117	9.6	8.8	0.3	NA	cholecystitis					sepsis+covid	1	701105	242398	2899451	2771393	286	20	0.142	289	8242427	16028	4675833	204939	33.9	7.78	2.35	5.51	4309	2150	6889	41.8	1528	0.366	0	0.067	8.94	39.5	1.99	50.7	293.5	83.761
93	118	16.8	14.9	0.9	NA	asthma	htn	afib			sepsis+covid	1	863922	824213	60647	1057807	261	18.2	0.39	444	15585873	44674	4864001	57347	11.3	2	0.755	2.45	326	4958	1193	33.6	389	0.407	0.572	0	5.85	21.3	2.89	24.9	422.5	122.121
94	119	12.8	11	0.5	NA	asthma	adrenal insufficiency	lupus	PVD, hiatus hernia		sepsis+covid	1	739249	460918	67106	2057749	211	17.5	0.197	36.2	4827779	27044	379721	85736	17.6	9.52	0.965	2.6	273	2613	1467	86.2	473	0.125	0	0	6.88	13.6	0.342	25.1	431	166.77
95	120	15	6.4	0.7	NA	asthma	smoker				sepsis+covid	0	550707	100358	42912	985579	108	122	0	434	9609797	29265	1159439	89277	11.9	6.68	0.059	0.736	510	2157	1092	27.1	167	0.069	0	0	5.12	12	0.801	14.1	257.75	107.511
96	121	10.1	7.9	1.3	NA	Ex-smoker	GORD	htn	c2h5oh		sepsis	0	3985617	956001	388583	6487387	186	43.1	0.188	543	0	0	0	0	14.8	14.3	46.4	19.7	1134	15554	1651	106	1225	2.5	1.33	0.995	13.4	25.4	0.827	29.3	433.5	414.771
97	122	9.5	8.2	0.7	NA	htn	depression				sepsis+covid	0	1746311	683234	198496	2078759	537	49.3	0.56	99.9	6625353	41513	156826	143963	19.1	17.3	2.53	6.4	971	7176	19287	166	1454	0	0.979	0	6.14	36.8	2.46	45	348.5	108.64
98	123	12.6	9.8	0.7	NA	ex-smoker					sepsis+covid	1	1289064	1040342	287161	4965926	248	27.7	0.171	385	947143	27402	6566866	29466	104	33.3	5.27	5.15	3951	10672	547	25.6	2570	0.046	0.166	0	8.4	16.6	0.305	17.4	364.5	150.511
99	124	8.5	7.5	0.5	NA	afib	IHD	AKI	Pneumonia, b/l pleural effusions	CVA	sepsis+covid	0	496032	134669	100373	1317984	124	30.5	0.216	306	1057991	23889	696729	39342	28.3	11.5	3.36	5.69	2827	1141	2799	36.3	731	0.712	0.942	0.197	7.18	21.5	2.38	11.3	170	135.661
100	125	19.4	14.6	0.6	NA	epilepsy	intellectual disability				sepsis+covid	0	837505	163580	123959	2048214	203	12.2	0.599	432	0	34941	1259274	31853	13.9	7.77	0.69	3.61	744	3947	18250	92.5	955	0.476	1.22	0	2.94	17.3	1.67	24.6	205.25	90.257
101	126	16.1	9.4	0.8	NA	hypothyroid					sepsis+covid	0	782083	175214	1252848	2276509	219	16.5	0.234	362	3991278	31815	2550955	127861	18.7	15.5	0.211	3.65	3929	1424	574	38.6	362	0.01	0.344	0.076	7.92	24.9	2.97	7.48	235.5	142.971
102	127	8.6	7.2	0.9	NA	htn	Hypercholesterolemia	ex-smoker			sepsis	0	556057	207767	47163	1077855	0	0	0	0	0	0	0	0	6.3	8.8	2.78	2.95	256	3688	1766	13.9	538	1.27	0.784	0.414	3.77	19.1	1.25	16.1	214	425.363
103	128	12.6	3.3	0.4	NA	T2DM	HTN	obesity	asthma		sepsis+covid	0	2967945	2900736	355425	7227711	681	48.6	1.59	680	3344915	79969	3331405	79089	51.2	17.9	3.83	8.37	3879	7228	17175	1199	3557	1.18	1.6	0.239	7.91	48.2	5.92	57.4	529.5	181.097
104	129	14.6	13.6	0.5	NA	COPD/asthma	emphysema	hypothyroidism	HTN	GORD	sepsis	0	630112	392019	88419	1170153	0	0	0	0	0	0	0	0	7.27	12.7	0.284	2.05	520	2484	2034	128	653	2.01	1.19	0.089	7.95	12.9	1.94	24.8	177	98.406
105	130	8.9	7.5	0.9	NA	PCIx2	hypertension	ex-smoker			sepsis+covid	0	705801	143065	482972	2500975	158	9.95	0.466	3776	747880	25954	1967807	55671	128	15.9	1.87	35.9	1472	672	502	5.53	233	0	0	0.062	7.31	41.3	1.29	8.33	538.5	113.807
106	131	12.1	8.2	0.8	NA	asthma	t2dm	obesity, gout, htn	fibromyalgia	methotrexate and JAK2 inhib for ?rheumatoid	sepsis+covid	0	1179755	116578	497511	3272906	253	37.2	0.485	1489	5032369	22900	627312	71699	12.3	14.6	20.8	23.7	1599	3287	1551	8.47	419	0.625	0.119	0.413	12.3	39.7	1.33	11.1	304.25	118.163
107	132	15.2	13.5	NA	NA	COPD on LTOT	pulmonary hypertension	long term steroids	AFib	CCF, AS, MR, Peptic ulcer, acquired pyloric stricture, seizure disorder	sepsis+covid	0	2892877	165002	138336	2068157	315	15.2	0.647	521	0	73018	1252010	117798	19.1	7.76	1.31	3.09	758	2953	1724	94.4	412	0	0.612	0	3.16	38.9	1.86	15.1	301	193.082
108	133	3.3	1.6	1.1	NA	COPD	smoker	obesity	osteoarthritis		sepsis	0	1262150	637529	232166	2768465	0	0	0	0	0	0	0	0	14	19	4.49	1.51	1636	4544	3429	36.9	579	2.8	0.664	0.252	16	65.9	82.4	74.2	333.75	173.28
